# Supplementary material for: Richness for Tumor-Infiltrating B-Cells in the Oral Cancer Tumor Microenvironment Is a Prognostic Factor in Early-Stage Disease and Improves Outcome in Advanced-Stage Disease
Source: Cancers (Basel). 2025 Jan 1;17(1):113. doi: 10.3390/cancers17010113 (PMC11719715; doi:10.3390/cancers17010113)
Supplement: Supplementary file 1 [file cancers-17-00113-s001.zip › Supplementary Tables.xlsx]

## Sheet: Supp Table 1A
		Total (N = 100)			TIL-B-rich OCSCC (N = 59)			TIL-B-poor OCSCC (N = 41)
		Mean (SD)	N	%	Mean (SD)	N	%	Mean (SD)	N	%	p-value*
Age at diagnosis		63 (12)			63 (13)			65 (10)			0.426¥
Sex											0.218†
	Male		57	0.57		37	0.627		20	0.488
	Female		43	0.43		22	0.373		21	0.512
Comorbidity (ACE-27)											0.494†
	None		36	0.36		24	0.407		12	0.293
	Mild		35	0.35		20	0.339		15	0.366
	Moderate		19	0.19		11	0.186		8	0.195
	Severe		10	0.1		4	0.068		6	0.146
Pack years		25 (23)			25 (25)			24 (20)			0.814¥
Unit years		112 (190)			110 (224)			115 (124)			0.916¥
Tumor location											0.103‡
	Mobile tongue		57	0.57		38	0.644		19	0.463
	Floor of mouth		31	0.31		17	0.288		14	0.341
	Vestibulum of mouth		2	0.02		0	0		2	0.049
	Hard palate		0	0		0	0		0	0
	Cheek mucosa		10	0.1		4	0.068		6	0.146
	Retromolar trigone		0	0		0	0		0	0
cT-stage (TNM-8)											0.157†
	T1		76	0.76		48	0.814		28	0.683
	T2		24	0.24		11	0.186		13	0.317
	T3		0	0		0	0		0	0
	T4a		0	0		0	0		0	0
	T4b		0	0		0	0		0	0
cN-stage (TNM-8)											0.166‡
	N0		100	1		59	1		40	1
	N1		0	0		0	0		0	0
	N2a		0	0		0	0		0	0
	N2b		0	0		0	0		0	0
	N2c		0	0		0	0		0	0
	N3a		0	0		0	0		0	0
	N3b		0	0		0	0		0	0
Clinical disease stage (TNM-8)											0.190‡
	Stage I		76	0.76		48	0.814		28	0.683
	Stage II		24	0.24		11	0.186		13	0.317
	Stage III		0	0		0	0		0	0
	Stage IVA		0	0		0	0		0	0
	Stage IVB		0	0		0	0		0	0
Type of treatment											0.444‡
	Surgery		95	0.95		56	0.949		39	0.951
	Surgery + RT		4	0.04		3	0.051		1	0.024
	Surgery + CRT		1	0.01		0	0		1	0.024
	Radiotherapy		0	0		0	0		0	0
	Chemoradiation		0	0		0	0		0	0
	Bioradiation		0	0		0	0		0	0
Neck dissection											0.827‡
	No		93	0.93		54	0.915		39	0.951
	Unilateral		5	0.05		4	0.068		1	0.024
	Bilateral		2	0.02		1	0.017		1	0.024
	n.a.		1	0		0	0		0	0
Supplementary Table 1A – Demographic and clinical characteristics of pathological disease stage I-II OCSCCs. *p-value between "TIL-B-rich" and "TIL-B-low". ¥Student's t test; †Pearson Chi-square test; ‡Fisher's exact test. RT = radiotherapy, CRT = chemoradiotherapy, chemoradiation = radiotherapy with concomitant cisplatin, bioradiation = radiotherapy with concomitant Cetuximab.

## Sheet: Supp Table 1B
		Total (N = 100)			TIL-B-rich OCSCC (N = 59)			TIL-B-poor OCSCC (N = 41)
		Mean (SD)	N	%	Mean (SD)	N	%	Mean (SD)	N	%	p-value*
Tumor diameter (cm)		1.25 (0.75)			1.12 (0.65)			1.41 (0.85)
Tumor depth of invasion (cm)		0.42 (0.23)			0.41 (0.23)			0.45 (0.23)
Tumor level of invasion											0.127‡
	Micro-invasion		5	0.05		3	0.051		2	0.049
	Lamina propria		60	0.6		31	0.525		29	0.707
	Submucosa		10	0.1		9	0.153		1	0.024
	Muscle		21	0.21		13	0.22		8	0.195
	Bone		0	0		0	0		0	0
	Skin		0	0		0	0		0	0
	Could not be assessed		4	0.04		3	0.051		1	0.024
Tumor pattern of invasion											0.013†
	Cohesive		52	0.52		36	0.61		16	0.39
	Non-cohesive		32	0.32		13	0.22		19	0.463
	Could not be assessed		16	0.16		10	0.169		6	0.146
Lymphovascular invasion											1.000‡
	No		83	0.83		47	0.797		36	0.878
	Yes		2	0.02		1	0.017		1	0.024
	Could not be assessed		15	0.15		11	0.186		4	0.098
Perineural invasion											0.223†
	No		73	0.73		44	0.746		29	0.707
	Yes		13	0.13		5	0.085		8	0.195
	Could not be assessed		14	0.14		10	0.169		4	0.098
Differentiation grade											0.515†
	Well differentiated		18	0.18		12	0.203		6	0.146
	Moderately differentiated		46	0.46		27	0.458		19	0.463
	Poorly differentiated		15	0.15		7	0.119		8	0.195
	Could not be assessed		21	0.21		13	0.22		8	0.195
pT-stage (TNM-8)											0.079†
	T1		69	0.69		45	0.763		24	0.585
	T2		31	0.31		14	0.237		17	0.415
	T3		0	0		0	0		0	0
	T4a		0	0		0	0		0	0
	T4b		0	0		0	0		0	0
	n.a. (no surgery)		0	0		0	0		0	0
pN-stage (TNM-8)											0.192†
	N0		82	0.82		51	0.864		31	0.756
	N1		0	0		0	0		0	0
	N2a		0	0		0	0		0	0
	N2b		0	0		0	0		0	0
	N2c		0	0		0	0		0	0
	N3a		0	0		0	0		0	0
	N3b		0	0		0	0		0	0
	n.a. (no neck dissection)		18	0.18		8	0.136		10	0.244
Surgical margins											0.211†
	Clear (>5 mm)		76	0.76		48	0.814		28	0.7
	Close (1-5 mm)		17	0.17		7	0.119		10	0.25
	Involved (<1 mm)		6	0.06		4	0.068		2	0.05
Extracapsular spread											0.192†
	No		82	0.82		51	0.864		31	0.756
	Yes		0	0		0	0		0	0
	n.a. (no neck dissection)		18	0.18		8	0.136		10	0.244
Supplementary Table 1B – Histopathological characteristics of pathological disease stage I-II OCSCC. *p-value between "TIL-B-rich" and "TIL-B-poor". ¥Student's t test; †Pearson Chi-square test; ‡Fisher's exact test.

## Sheet: Supp Table 2A
		Total (N = 114)			TIL-B-rich OCSCC (N = 45)			TIL-B-poor OCSCC (N = 69)
		Mean (SD)	N	%	Mean (SD)	N	%	Mean (SD)	n	%	p-value*
Age at diagnosis		62 (13)			62 (12)			61 (13)			0.775¥
Sex											0.054†
	Male		64	0.561		20	0.444		44	0.638
	Female		50	0.439		25	0.556		25	0.362
Comorbidity (ACE-27)											0.828‡
	None		46	0.404		19	0.422		27	0.391
	Mild		40	0.351		16	0.356		24	0.348
	Moderate		22	0.193		7	0.156		15	0.217
	Severe		6	0.053		3	0.067		3	0.043
Pack years		25 (23)			20 (22)			28 (24)			0.066¥
Unit years		117 (146)			79 (87)			141 (169)			0.012¥
Tumor location											0.131‡
	Mobile tongue		64	0.561		31	0.689		33	0.478
	Floor of mouth		32	0.281		11	0.244		21	0.304
	Vestibulum of mouth		12	0.105		3	0.067		9	0.13
	Hard palate		0	0		0	0		0	0
	Cheek mucosa		2	0.018		0	0		2	0.029
	Retromolar trigone		4	0.035		0	0		4	0.058
cT-stage (TNM-8)											0.606†
	T1		30	0.263		14	0.311		16	0.232
	T2		46	0.404		19	0.422		27	0.391
	T3		17	0.149		6	0.133		11	0.159
	T4a		21	0.184		6	0.133		15	0.217
	T4b		0	0		0	0		0	0
cN-stage (TNM-8)											0.298‡
	N0		70	0.614		32	0.711		38	0.551
	N1		23	0.202		8	0.178		15	0.217
	N2a		1	0.009		0	0		1	0.014
	N2b		13	0.114		5	0.111		8	0.116
	N2c		4	0.035		0	0		4	0.058
	N3a		0	0		0	0		0	0
	N3b		3	0.026		0	0		3	0.043
Clinical disease stage (TNM-8)											0.024‡
	Stage I		20	0.175		10	0.222		10	0.145
	Stage II		28	0.246		17	0.378		11	0.159
	Stage III		26	0.228		7	0.156		19	0.275
	Stage IVA		37	0.325		11	0.244		26	0.377
	Stage IVB		3	0.026		0	0		3	0.043
Type of treatment											0.352†
	Surgery		46	0.404		22	0.489		24	0.348
	Surgery + RT		39	0.342		13	0.289		26	0.377
	Surgery + CRT		29	0.254		10	0.222		19	0.275
	Radiotherapy		0	0		0	0		0	0
	Chemoradiation		0	0		0	0		0	0
	Bioradiation		0	0		0	0		0	0
Neck dissection											0.153†
	No		13	0.114		6	0.133		7	0.101
	Unilateral		72	0.632		32	0.711		40	0.58
	Bilateral		29	0.254		7	0.156		22	0.319
	n.a.		0	0		0	0		0	0
Supplementary Table 2A – Demographic and clinical characteristics of pathological disease stage III-IV OCSCCs. *p-value between "TIL-B-rich" and "TIL-B-low". ¥Student's t test; †Pearson Chi-square test; ‡Fisher's exact test. RT = radiotherapy, CRT = chemoradiotherapy, chemoradiation = radiotherapy with concomitant cisplatin, bioradiation = radiotherapy with concomitant Cetuximab.

## Sheet: Suppp Table 2B
		Total (N = 114)			TIL-B-rich OCSCC (N = 45)			TIL-B-poor OCSCC (N = 69)
		Mean (SD)	N	%	Mean (SD)	N	%	Mean (SD)	N	%	p-value*
Tumor diameter (cm)		2.66 (1.32)			2.41 (1.32)			2.82 (1.30)			0.108¥
Tumor depth of invasion (cm)		1.32 (1.11)			1.09 (0.78)			1.47 (1.25)			0.080¥
Tumor level of invasion											0.216‡
	Micro-invasion		2	0.018		1	0.022		1	0.014
	Lamina propria		34	0.298		14	0.311		20	0.29
	Submucosa		15	0.132		5	0.111		10	0.145
	Muscle		40	0.351		20	0.444		20	0.29
	Bone		20	0.175		4	0.089		16	0.232
	Skin		2	0.018		0	0		2	0.029
	Could not be assessed		1	0.009		1	0.022		0	0
Tumor pattern of invasion											1.000†
	Cohesive		35	0.307		14	0.311		21	0.304
	Non-cohesive		71	0.623		27	0.6		44	0.638
	Could not be assessed		8	0.07		4	0.089		4	0.058
Lymphovascular invasion											0.187†
	No		94	0.085		39	0.867		55	0.797
	Yes		17	0.149		4	0.089		13	0.188
	Could not be assessed		3	0.026		2	0.044		1	0.014
Perineural invasion											0.209†
	No		77	0.675		33	0.733		44	0.638
	Yes		34	0.298		10	0.222		24	0.348
	Could not be assessed		3	0.026		2	0.044		1	0.014
Differentiation grade											0.053†
	Well differentiated		14	0.123		7	0.156		7	0.101
	Moderately differentiated		73	0.64		32	0.711		41	0.594
	Poorly differentiated		23	0.202		4	0.089		19	0.275
	Could not be assessed		4	0.035		2	0.044		2	0.029
pT-stage (TNM-8)											0.211†
	T1		16	0.14		9	0.2		7	0.101
	T2		29	0.254		14	0.311		15	0.217
	T3		42	0.368		14	0.311		28	0.406
	T4a		27	0.237		8	0.178		19	0.275
	T4b		0	0		0	0		0	0
	n.a. (no surgery)		0	0		0	0		0	0
pN-stage (TNM-8)											0.329‡
	N0		25	0.219		8	0.178		17	0.246
	N1		27	0.237		15	0.333		12	0.174
	N2a		12	0.105		5	0.111		7	0.101
	N2b		9	0.079		4	0.089		5	0.072
	N2c		3	0.026		1	0.022		2	0.029
	N3a		0	0		0	0		0	0
	N3b		33	0.289		9	0.2		24	0.348
	n.a. (no neck dissection)		5	0.044		2	0.067		2	0.029
Surgical margins											0.093†
	Clear (>5 mm)		83	0.735		36	0.818		47	0.681
	Close (1-5 mm)		19	0.168		7	0.159		12	0.174
	Involved (<1 mm)		11	0.097		1	2.3		10	0.145
Extracapsular spread											0.291‡
	No		64	0.561		28	0.622		36	0.522
	Yes		45	0.395		14	0.311		31	0.449
	n.a. (no neck dissection)		5	0.044		3	0.067		2	0.029
Supplementary Table 2B – Histopathological characteristics of pathological disease stage III-IV OCSCC. *p-value between "TIL-B-rich" and "TIL-B-poor". ¥Student's t test; †Pearson Chi-square test; ‡Fisher's exact test.
